# Supplementary material for: Targeting immunosuppressive Ly6C+ classical monocytes reverses anti-PD-1/CTLA-4 immunotherapy resistance
Source: Front Immunol. 2023 Jun 28;14:1161869. doi: 10.3389/fimmu.2023.1161869 (PMC10336223; doi:10.3389/fimmu.2023.1161869)
Supplement: Supplementary Table 1 — Table of antibodies used for flow cytometry and primers used for qPCR’s. [file Table_1.xlsx]

## Sheet: Flow cytometry antibodies
Antibody	Company	Cat no	Dilution
CD3-Alexa Fluor 700	BioLegend	100216	0.01
CD3-APC/Cy7	BioLegend	100221	0.005
CD3-PerCP	BD Biosciences	560527	0.145833
CCR2-BV650	BioLegend	150613	0.01
CD4-PerCP	BioLegend	100538	0.005
CD4-APC	BD Biosciences	553051	0.01
CD4-FITC	BD Biosciences	553729	0.00666667
CD8b-PerCP	BioLegend	126610	0.00666667
CD8b-FITC	eBioscience	11-0083	0.005
CD8b-APC	eBioscience	17-0083	0.01
CD8b-PE	eBioscience	12-0083-83	0.005
CD8-PE-Cy5	BioLegend	100710	0.01
CD45.1-PE	BioLegend	110714	0.005
CD45.1-APC	BioLegend	110714	0.00666667
CD45.2-PerCP	BioLegend	109826	0.005
CD45-Alexa Fluor 700	BioLegend	103128	0.01
CD45-PE	eBioscience	12-0451-82	0.004
CD45-FITC	eBioscience	11-0451-82	0.005
CD11b-PE	BioLegend	101208	0.00666667
CD11b-FITC	abcam	24874	0.005
CD11b-APC	eBioscience	17-0112-83	0.01
CD11b-BV737	BD Biosciences	612801	0.01
CD11c-FITC	BioLegend	117306	0.005
CCR2-BV650	BioLegend	150613	0.01
CD4-PerCP	BioLegend	100538	0.005
CD4-APC	BD Biosciences	553051	0.01
CD4-FITC	BD Biosciences	553729	0.00666667
CD8b-PerCP	BioLegend	126610	0.00666667
CD8b-FITC	eBioscience	11-0083-82	0.005
CD8b-APC	eBioscience	17-0083-83	0.01
CD8b-PE	eBioscience	12-0083-83	0.005
CD8-PE-Cy5	BioLegend	100710	0.01
CD45.1-PE	BioLegend	110708	0.005
CD45.1-APC	BioLegend	110714	0.00666667
CD45.2-PerCP	BioLegend	109826	0.005
CD45-Alexa Fluor 700	BioLegend	103128	0.01
CD45-PE	eBioscience	12-0451-82	0.004
CD45-FITC	eBioscience	11-0451-82	0.005
CD11b-PE	BioLegend	101208	0.00666667
CD11b-FITC	abcam	24874	0.005
CD11b-APC	eBioscience	17-0112-83	0.01
CD11b-BV737	BD Biosciences	612801	0.01
CD11c-FITC	BioLegend	117306	0.005
CD11c-APC/Cy7	BioLegend	117324	0.00666667
CD11c-APC	BioLegend	117310	0.005
CD14-PE/Cy7	BioLegend	123315	0.005
CD14-BUV395	BD Biosciences	740241	0.01
CD36-APC	BioLegend	102611	0.01
iNOS-PE	eBioscience	50-112-2349	0.00666667
Mrc1 (CD206)-Alexa Fluor 700	BioLegend	141734	0.01
Mrc1-PE	BioLegend	141706	0.004
F4/80-AF700	BioLegend	123129	0.01
CD103-BUV395	BD Biosciences	740238	0.005
Gr-1-FITC	BioLegend	108406	0.005
Gr-1-PerCP	BioLegend	108426	0.005
Ly6G-PerCP	BioLegend	127616	0.01
Ly6C-FITC	BioLegend	128006	0.00666667
Ly6C-APC	BioLegend	128016	0.004
Ly6C-BV605	BioLegend	128035	0.01
Ki67-BV650	BD Biosciences	563757	0.02
Ki67-PE	eBioscience	12-5698-82	0.01
ICOS/CD278-PE	BioLegend	117406	0.00333333
TIM3-PE	eBioscience	12-5870-83	0.00666667
LAG3-BV785	BioLegend	125219	0.01
LAG3-PE	eBioscience	12-2231-83	0.01
CD38-PE	BioLegend	102708	0.01
CD38-APC	BioLegend	102712	0.005
CD64-FITC	BioLegend	139315	0.01
CCR7-PE-594	BioLegend	120121	0.01
CD80-PE/Dazzle	BioLegend	104737	0.00333333
CD86-FITC	BioLegend	105006	0.004
CD115-PE	BioLegend	135505	0.01
CD115-PE594	BioLegend	135528	0.01
CD370-PE	BioLegend	143503	0.01
CD209a-BV650	BD Biosciences	740621	0.01
BV510 ghost	Tonbo biosciences	13-0870T100	0.01
CD45- Pacific Blue	BioLegend	103132	0.01
CD11c-BV785	BioLegend	117335	0.01
CD80-BV605	BioLegend	104729	0.01
CD86-APC-Cy7	BioLegend	105030	0.01
MHCII-PE-Cy7	BioLegend	107629	0.01
GR1-BV711	BioLegend	108443	0.01
F4/80-APC	Tonbo biosciences	20-4801-U100	0.01
iNOS-PE	Invitrogen	12-5920-80	0.01
Arg1-FITC	RD system	IC5868F	0.02
CD115-PE-594	BioLegend	135528	0.01
CD25-BUV395	BioLegend	564022	0.01
CD44-BV711	BioLegend	103057	0.01
FOXP3	eBioscience	45-5773-82	0.01
Flt3 APC	BioLegend	135309	0.005
PU.1 PE-Cy7	BioLegend	658014	0.01

## Sheet: Primer sequences
Primer	Sequence
L32 F	GTAACCCGTTGAACCCCATT
L32 R	CCATCCAATCGGTAGTAGCG
mLy6C F	GCGCCTCTGATGGATTCTGCAT
mLy6C R	ATCCCTGATTGGCACACCAGCA
mSfpi1 F	GAGGTGTCTGATGGAGAAGCTG
mSfpi1 R	ACCCACCAGATGCTGTCCTTCA
mFlt3 F	GTGCTGACGTTTGAAGACCTCC
mFlt3 R	GGTGACCAACACATTCCTGGCT
